# Supplementary material for: Early screening outcomes among non-immigrants and immigrants targeted by BreastScreen Norway, 2010–2019
Source: Scand J Public Health. 2022 Mar 31;51(3):403–11. doi: 10.1177/14034948221078701 (PMC10251461; doi:10.1177/14034948221078701)
Supplement: sj-xlsx-1-sjp-10.1177_14034948221078701 – Supplemental material for Early screening outcomes among non-immigrants and immigrants targeted by BreastScreen Norway, 2010–2019 [file sj-xlsx-1-sjp-10.1177_14034948221078701.xlsx]

## Sheet: Supplementary table 1
	Supplementary table 1. Birth regions and birth country groups (western and non-western).
	Western countries				Non-western countries
	Nordic	Western Europe	North America	Oceania	Central & South Asia	East Asia & Pacific	Latin America & Caribbean		Middle East & North Africa	Eastern Europe & Russia	Sub-saharan Africa
	Denmark	Belgium	Canada	Australia	Afghanistan	Brunei	Barbados	Ecuador	Turkey	Albania	Angola	Seychelles
	Greenland	Andorra	United States	New Zealand	Armenia	Myanmar	Bahamas	Paraguay	Algeria	Bulgaria	Botswana	Sierra Leone
	Finland	France	American Samoa		Azerbaijan	Philippines	Costa Rica	Peru	Egypt	Estonia	Saint Helena	Somalia
	Faroe Islands	Greece			Bangladesh	Taiwan	Cuba	Suriname	Libya	Belarus	Burundi	South Sudan
	Iceland	Ireland			Bhutan	Hong Kong	Dominica	Uruguay	Morocco	Croatia	Comoros	Sudan
	Sweden	Italy			Sri Lanka	Indonesia	Dominican Republic	Venezuela	Western Sahara	Latvia	Benin	South Africa
		Malta			Georgia	Japan	Grenada	Bermuda	Tunisia	Poland	Côte d'Ivore	Tanzania
		Netherlands			India	Cambodia	Guatemala	Falkland Islands	Bahrain	Romania	Eritrea	Chad
		Luxembourg			Kazakhstan	China	Haiti		Iraq	Lithuania	Ethiopia	Togo
		Monaco			Kyrgyzstan	North Korea	Honduras		Iran	Moldova	Djibouti	Uganda
		Portugal			Maldives	South Korea	Jamaica		Israel	Russia	Gambia	Zambia
		Spain			Nepal	Laos	Mexico		Jordan	Slovenia	Ghana	Burkina Faso
		United Kingdom			Pakistan	Macao	Aruba		Kuwait	Ukraine	Guinea	Namibia
		Switzerland			Tajikistan	Malaysia	Curaçao		Lebanon	Hungary	Guinea-Bissau	Nigeria
		Germany			Turkmenistan	Mongolia	Nicaragua		Palestine	Bosnia-Herzegovina	Cameroon	Mozambique
		Austria			Uzbekistan	Singapore	Panama		Saudi Arabia	Macedonia	Cape Verde	Zimbabwe
		Cyprus				Thailand	El Salvador		Syria	Slovakia	Kenya	Rwanda
		Martinique				Vietnam	Trinidad and Tobago		Yemen	Czech Republic	Congo-Brazzaville	Sao Tome and Principe
						Solomon Islands	Puerto Rico			Serbia	Congo	Senegal
						Fiji	Argentina			Montenegro	Lesotho	Central African Republic
						Tonga	Bolivia			Kosovo	Liberia
						French Polynesia	Brazil				Madagascar
						Tuvalu	Guyana				Malawi
						Samoa	Chile				Mali
						Palau	Colombia				Mauritius

## Sheet: Supplementary table 2
	Supplementary table 2. Number of screening examinations performed in BreastScreen Norway, 2010-2019, number and rates of
	recall, biopsy, screen-detected and interval cancer, positive predictive value of recalls (PPV-1) and biopsies (PPV-3) and surgical
	procedures among non-immigrants and immigrants from western- and non-western countries, stratified by screening patterns.
	Prevalent screening examinations		All women			Non-immigrants			Western			Non-western			p-value*
	Screening examinations 2010-2019		n=302,173			n=265,368			n=12,235			n=24,570
			n	%		n	%		n	%		n	%
	Recall		23,497	7.8		20,489	7.7		1016	8.3		1992	8.1		0.007
	Biopsy		9800	3.24		8508	3.21		410	3.35		882	3.59		0.013
	Screen-detected cancer rate		2042	0.68		1794	0.68		94	0.77		154	0.63		0.107
	Mastectomy		530	27.2		462	26.9		30	34.9		38	26.0		0.157
	Breast conserving therapy		1376	70.6		1221	71.1		55	64.0		100	68.5		0.444
	PPV-1		2042/23,497	8.7		1794/20,489	8.8		94/1016	9.3		154/1992	7.7		0.030
	PPV-3		2042/9800	20.8		1794/8508	21.1		94/410	22.9		154/882	17.4		0.002
	Interval cancers*		427	0.18		386	0.18		23	0.24		18	0.10		0.018
	Mastectomy		175	42.3		158	42.3		8	36.7		9	50.0		0.373
	Breast conserving therapy		220	53.1		201	53.7		11	50.0		8	44.4		0.591
	Regular subsequent screens		All women			Non-immigrants			Western			Non-western			p-value*
	Screening examinations 2010-2019		n=1,657,209			n=1,565,166			n=44,333			n=47,710
			n	%		n	%		n	%		n	%
	Recall		42,764	2.6		40,264	2.6		1287	2.9		1213	2.5		<0.001
	Biopsy		18,482	1.12		17,411	1.11		565	1.27		506	1.06		0.003
	Screen-detected cancer rate		9094	0.55		8653	0.55		248	0.56		193	0.40		0.026
	Mastectomy		1710	19.5		1623	19.5		46	19.2		41	21.8		0.156
	Breast conserving therapy		6983	79.8		6645	79.8		193	80.4		145	77.1		0.271
	PPV-1		9094/42,764	21.3		8653/40,264	21.5		248/1287	19.3		193/1213	15.9		0.093
	PPV-3		9094/18,482	49.2		8653/17,411	49.7		248/565	43.9		193/506	38.1		<0.001
	Interval cancers*		2276	0.17		2124	0.17		86	0.25		66	0.20		<0.001
	Mastectomy		829	37.3		768	37.0		30	36.1		31	47.7		0.210
	Breast conserving therapy		1330	59.8		1245	60.0		51	61.5		34	52.3		0.138
	Irregular subsequent screens		All women			Non-immigrants			Western			Non-western
	Screening examinations 2010-2019		n=127,840			n=115,925			n=4388			n=7527
			n	%		n	%		n	%		n	%
	Recall		5288	4.1		4808	4.2		195	4.4		285	3.8
	Biopsy		2471	1.93		2250	1.94		81	1.85		140	1.86
	Screen-detected cancer rate		1207	0.94		1108	0.96		42	0.96		57	0.76
	Mastectomy		288	24.9		265	24.9		11	27.5		12	22.2
	Breast conserving therapy		857	74.1		788	74.1		29	72.5		40	74.1
	PPV-1		1207/5288	22.8		1108/4808	23.0		42/195	21.5		57/285	20.0
	PPV-3		1207/2471	48.8		1108/2250	49.2		42/81	51.9		57/140	40.7
	Interval cancers, as well as p-values, were not included for irregular subsequent screening examinations due to small numbers.
	*Overall p-value for birth country group calculated from age-adjusted regression.
	PPV - positive predictive value.

## Sheet: Supplementary table 3
	Supplementary table 3. Number of screening examinations performed in BreastScreen Norway, 2010-2019, number and rates of recall, biopsy, screen-detected and interval cancer, positive predictive value of recalls (PPV-1) and biopsies (PPV-3)
	among non-immigrants and immigrants from 8 regions of birth.
		Non-immigrants			Cent. & S. Asia			E Asia & Pacific			Latin Am & Carib.			Mid East & N Africa			Nordic			Eastern Europe			Sub-Sah. Africa			Western
	Screening examinations 2010-2019	n=1,946,459			n=10,103			n=19,969			n=6508			n=10,489			n=32,059			n=27,509			n=5229			n=28,897
		n	%		n	%		n	%		n	%		n	%		n	%		n	%		n	%		n	%
	Recall	65,561	3.3		447	4.4		804	4.0		281	4.3		471	4.5		1275	4.0		1263	4.6		224	4.3		1223	4.2
	Biopsy	28,169	1.5		206	2.0		343	1.7		106	1.6		203	1.9		544	1.7		575	2.1		95	1.8		512	1.8
	Screen-detected cancer rate	11,555	0.59		58	0.57		82	0.41		27	0.41		56	0.53		202	0.63		158	0.57		23	0.44		182	0.63
	PPV-1	11,555/65,561	17.6		58/447	13.0		82/804	10.2		27/281	9.6		56/471	11.9		202/1275	15.8		158/1263	12.5		23/224	10.3		182/1223	14.9
	PPV-3	11,555/28,169	41.0		58/206	28.2		82/343	23.9		27/106	25.5		56/203	27.6		202/544	37.1		158/575	27.5		23/95	24.2		182/512	35.5
	Interval cancers*	2681	0.17		10	0.14		23	0.16		9	0.19		11	0.15		56	0.22		35	0.18		4	0.11		59	0.27
	*Calculated based on 1,642,270 screening examinations 2010-2017
	Abbreviations: PPV - positive predictive value
